# Supplementary material for: Group Cognitive Behavioural Therapy for Non-Rapid Eye Movement Parasomnias: Long-Term Outcomes and Impact of COVID-19 Lockdown
Source: Brain Sci. 2023 Feb 17;13(2):347. doi: 10.3390/brainsci13020347 (PMC9953888; doi:10.3390/brainsci13020347)
Supplement: Supplementary file 1 [file brainsci-13-00347-s001.zip]

Archive with 1 entries (1 files):
- brainsci-2130329-supplementary.pdf
